# Supplementary material for: Comparison of Growth and Chemical Profile of Diatom Skeletonema grevillei in Bioreactor and Incubation-Shaking Cabinet in Two Growth Phases
Source: Mar Drugs. 2022 Nov 7;20(11):697. doi: 10.3390/md20110697 (PMC9695663; doi:10.3390/md20110697)
Supplement: Supplementary file 1 [file marinedrugs-20-00697-s001.zip]

Archive with 1 entries (1 files):
- marinedrugs-2004973-supplementary.pdf
